# Supplementary material for: Saprolegniosis in Amphibians: An Integrated Overview of a Fluffy Killer Disease
Source: J Fungi (Basel). 2022 May 22;8(5):537. doi: 10.3390/jof8050537 (PMC9144230; doi:10.3390/jof8050537)
Supplement: Supplementary file 1 [file jof-08-00537-s001.zip]

Archive with 1 entries (1 files):
- jof-1574694-SI.pdf
